# Supplementary material for: Mapping Attenuation Determinants in Enterovirus-D68
Source: Viruses. 2020 Aug 8;12(8):867. doi: 10.3390/v12080867 (PMC7472100; doi:10.3390/v12080867)
Supplement: Supplementary file 1 [file viruses-12-00867-s001.zip]

Archive with 8 entries (7 files):
- Supplementary/
- __MACOSX/._Supplementary
- Supplementary/Data S2 polypeptide alignment.pdf.pdf
- __MACOSX/Supplementary/._Data S2 polypeptide alignment.pdf.pdf
- Supplementary/Table S1.docx
- __MACOSX/Supplementary/._Table S1.docx
- Supplementary/Data S1 5UTR alignment.pdf
- __MACOSX/Supplementary/._Data S1 5UTR alignment.pdf
